# Supplementary material for: How to Make Sense of Reliability? Common Language Interpretation of Reliability and the Relation of Reliability to Effect Size
Source: Appl Psychol Meas. 2025 Jun 24;49(7):396–416. doi: 10.1177/01466216251350159 (PMC12187714; doi:10.1177/01466216251350159)
Supplement: Supplemental Material - How to Make Sense of Reliability? Common Language Interpretation of Reliability and the Relation of Reliability to Effect Size [file sj-zip-1-apm-10.1177_01466216251350159.zip]

Archive with 3 entries (3 files):
- Common language estimators of reliability 2025 APM apnds1-2 edit5.pdf
- Common language estimators of reliability 2025 APM apndx3 ExclTemplate.xlsx
- Common language estimators of reliability 2025 APM coefs.R
