# Supplementary material for: How to Make Sense of Reliability? Common Language Interpretation of Reliability and the Relation of Reliability to Effect Size
Source: Appl Psychol Meas. 2025 Jun 24;49(7):396–416. doi: 10.1177/01466216251350159 (PMC12187714; doi:10.1177/01466216251350159)
Supplement: Supplemental Material - How to Make Sense of Reliability? Common Language Interpretation of Reliability and the Relation of Reliability to Effect Size [file sj-zip-1-apm-10.1177_01466216251350159.zip › Common language estimators of reliability 2025 APM apndx3 ExclTemplate.xlsx]

## Sheet: Template
	Template to give a common language interpretation of reliability based on Somers' D (rows 5 - 34) and Goodman-Kruskal G (rows 39 - 69)
	See: Metsämuuronen, J. (2025a). Common language estimators of reliability. (In process in Applied Psychological Measurement.)
	See: Metsämuuronen, J. (2025b). Five new common language estimators of effect size. (In printing in Journal of Experimental Education.)
	Change the value in the gray cells:
	k*	mean D**				thetaD† (Eq. 30b)	omegaD†† (Eq. 32b)	mean PHD‡	Effect size (based on PHD)
	15	0.4	6	2.4	12.6	0.625	0.740741	0.7	medium
	* k = number of items
	** Average of all item-total correlations estimated by Somers D(g|X) = "X dependent"
	† ThetaD = deflation-corrected theta where the principal component loading is replaced by Somers' D
	†† OmegaD = deflation-corrected omega where the factor loading is replaced by Somers' D
	‡ average of all PHD = "averatge probability of of higher subgroup dominance based on D" = k×MEAN(0.5×D + 0.5)/k = 0.5×MEAN(D)+0.5
	Procedure:
	1) Compute a score variable (a raw score, principal component score, factor score, or IRT score (theta)
	2) Compute correlation between items (g) and the score (X). Use Somers' D.
	3) Compute the mean of all Ds of the items comprising the test.
	4) Substitute k (= number of items) and the average D in the template.
	5) The template computes deflation-corrected theta and omega. If the item variances are close to each other, alpha estimate comes close to theta estimate
	6) Based on the average D, the column "mean PHD" shows the average common language effect size of the items.
		PHD = 0.75 means that out of 100 pairs of test takers from different categories of item response in all items on average, 75 were those where the test takers from a higher item response, scored higher in the test.
	7) The column "Effect size" gives a verbal description of the effect size using the epiteths given for Cohen's d (see Table 1).
		The boundaries are set so that if PHD ≥ 0.91, it is labelled "huge", and if 0.80 ≤PHD < 0.91, it is labelled "very large".
	Table 1. Thresholds for estimates of effect sizes for binary items (Metsämuuronen, 2025)
		Cohen’s d	Somers’ D3	PHD3
	very small2	0.1	0.07	0.54 (0.46)
	small1	0.2	0.13	0.57 (0.43)
	medium1	0.5	0.29	0.65 (0.35)
	large1	0.8	0.43	0.72 (0.28)
	very large2	1.2	0.59	0.80 (0.20)
	huge2	2	0.81	0.91 (0.09)
	1) Cohen (1969, 1988)
	2) Sawilowsky (2009)
	3) based on n = 7,948 estimates from empirical datasets by Metsämuuronen (2022f, 2025b)
	Template to give a common language interpretation of reliability based on Goodman-Kruskal G
	Change the values with gray shade:
	k*	mean G*				thetaG† (Eq. 31b)	omegaG† (Eq. 33b)	mean PHG‡	Effect size (based on PHG)
	8	0.92	7.36	6.7712	1.2288	0.974075	0.977819	0.96	huge
	* k = number of items
	* Average of all Goodman-Kruskal gamma (GgX)
	† ThetaG = deflation-corrected theta where the principal component loading is replaced by Goodman-Kruskal G
	†† OmegaG = deflation-corrected omega where the factor loading is replaced by Goodman-Kruskal G
	‡ Average PHG = "probability of of higher subgroup dominance based on G" = 0.5×G + 0.5
	Procedure
	1) Compute a score variable X (a raw score, principal component score, factor score, or IRT score (theta))
	2) Compute correlation between items (g) and the score (X). Use Goodman-Kruskal G.
	3) Compute the mean of all Gs of the items comprising the test.
	4) Substitute k (= number of items) and the average G in the template.
	5) The template computes deflation-corrected theta and omega. If the item variances are close to each other, alpha estimate comes close to theta estimate
	6) Based on the average G, the column "mean PHG" shows the average common language effect size of the items.
		PHG = 0.75 means that out of 100 pairs of test takers from different categories of item response in all items on average, 75 were those where the test takers from a higher item response, scored higher in the test.
	7) The column "Effect size" gives a verbal description of the effect size using the epiteths given for Cohen's d (see Table 1).
		The boundaries are set so that if PHG ≥ 0.93, it is labelled "huge", and if 0.81 ≤PHG < 0.93, it is labelled "very large".
	Table 1. Thresholds for estimates of effect sizes for binary items (Metsämuuronen, 2025b)
		Cohen’s d	Goodman–Kruskal G3	PHG3
	very small2	0.1	0.08	0.54 (0.46)
	small1	0.2	0.14	0.57 (0.43)
	medium1	0.5	0.31	0.65 (0.35)
	large1	0.8	0.45	0.73 (0.27)
	very large2	1.2	0.62	0.81 (0.19)
	huge2	2	0.84	0.93 (0.07)
	1) Cohen (1969, 1988)
	2) Sawilowsky (2009)
	3) based on n = 7,948 estimates from empirical datasets by Metsämuuronen (2022f, 2025)
	References:
	Cohen, J. (1969). Statistical power analysis for the behavioral sciences. First Edition. Academic press.
	Cohen, J. (1988). Statistical power analysis for the behavioral sciences. Second Edition. Erlbaum.
	Metsämuuronen, J. (2022f). Effect of various simultaneous sources of mechanical error in the estimators of correlation causing deflation in reliability. Seeking the best options of correlation for deflation-corrected reliability. Behaviormetrika, 49(1), 91–130 https://doi.org/10.1007/s41237-022-00158-y
	Metsämuuronen, J. (2025a). Common language estimators of reliability.
	Metsämuuronen, J. (2025b). Five new common language estimators of effect size. Journal of Experimental Education. http://dx.doi.org/10.1080/00220973.2025.2459411
	Sawilowsky, S. (2009). New effect size rules of thumb. Journal of Modern Applied Statistical Methods, 8(2), 467–474. http://dx.doi.org/10.22237/jmasm/1257035100
