# Supplementary material for: How to Make Sense of Reliability? Common Language Interpretation of Reliability and the Relation of Reliability to Effect Size
Source: Appl Psychol Meas. 2025 Jun 24;49(7):396–416. doi: 10.1177/01466216251350159 (PMC12187714; doi:10.1177/01466216251350159)
Supplement: Supplemental Material - How to Make Sense of Reliability? Common Language Interpretation of Reliability and the Relation of Reliability to Effect Size [file sj-zip-1-apm-10.1177_01466216251350159.zip › Common language estimators of reliability 2025 APM coefs.R]

# ------------------------------------------------------------------------------
# Script Name:        deflation_corrected_reliability.R
# Description:        Script for calculating deflation-corrected reliabilities
# Author:             Timi Niemensivu
# Date Created:       8.10.2024
# Last Modified Date: 25.11.2024
# Version:            1.0
# Dependencies:       DescTools-package for polychoric correlation-option
# Notes:              The main function of the script is dcorrected_reliability
#                     see its documentation for details. Other functions are 
#                     helper functions that are not supposed to be used by user.
# ------------------------------------------------------------------------------


#Helper function to calculate Somers' Delta
d <- function(x, y){
  n<- length(x)
  freqs <- table(y,x)
  P <- 0
  Q <- 0
  for(i in 1:(nrow(freqs)-1)){
    for(j in 1:(ncol(freqs)-1)){
      conc <- freqs[(i+1):nrow(freqs), (j+1):ncol(freqs)]
      P <- P + sum(freqs[i,j]*conc)

    }
  }
  for(i in 1:(nrow(freqs)-1)){
    for(j in 2:(ncol(freqs))){
      disconc <- freqs[(i+1):nrow(freqs), 1:(j-1)]
      Q <- Q + sum(freqs[i, j]*disconc)
    }
  }
  total_pairs <- prod(rowSums(freqs))
  return((P-Q)/total_pairs)
}


#Helper function for dimension-corrected Delta


d2 <- function(x, y){
  reg_d <- d(x,y)
  df <- max(y)
  A <- ((df-1)/df)*(1-1/df)**2
  return(1-(reg_d-1)*(A-1))
}

#Helper function to calculate Goodman-Kruskal gamma

#For more see: Metsämuuronen, J. (2020). Dimension-corrected Somers’ D 
#for the item analysis settings. Int. J. Educ. Methodol. 6, 297–317.
g <- function(x, y){
  n<- length(x)
  freqs <- table(y,x)
  P <- 0
  Q <- 0
  for(i in 1:(nrow(freqs)-1)){
    for(j in 1:(ncol(freqs)-1)){
      conc <- freqs[(i+1):nrow(freqs), (j+1):ncol(freqs)]
      P <- P + sum(freqs[i,j]*conc)

    }
  }
  for(i in 1:(nrow(freqs)-1)){
    for(j in 2:(ncol(freqs))){
      disconc <- freqs[(i+1):nrow(freqs), 1:(j-1)]
      Q <- Q + sum(freqs[i, j]*disconc)
    }
  }
  total_pairs <- prod(rowSums(freqs))
  return((P-Q)/(P+Q))
}

#Helper function for dimension-corrected gamma
#For more see: Metsämuuronen, J. (2021). Goodman–Kruskal gamma and dimension-corrected
#gamma in educational measurement settings. Int. J. Educ. Methodol. 7, 95–118.

g2 <- function(x,y){
  reg_g <- g(x,y)
  df <- max(y)
  A <- ((df-1)/df)*(1-1/df)**2
  return(reg_g*(1+(1-g)*A))
}


#### The main function for the deflation-corrected reliability coefficients. ####

# ------------------------------------------------------------------------------
# Function Name: calculate_mean
# Description:   Computes the deflation-corrected reliability coefficients
# Parameters:    
#   - data: numeric - Matrix or data frame containing item scores
#   - correction: numeric - Correlation to be used at deflation-corrections. 
#                 Options are d, g, rpc, d2 and g2 for delta, gamma, 
#                 polychoric correlation, dimension-corrected delta and gamma 
# Return:        list - Contains all raw and deflation-corrected reliability
#                coefficients, pearson correlations and the correlations based
#                on the chosen deflation-correction. In case of delta and gamma
#                also calculates average PHD or PHG effect sizes and their 
#                interpretations.
# Example Usage: dcorrected_reliability(data, correction = "d")
# Notes:         The function assumes that the input contains only the scores of 
#                items (all variables are numeric)
# ------------------------------------------------------------------------------

dcorrected_reliability <- function(data, correction = "d"){
  k <- ncol(data)
  scores <- rowSums(data, na.rm=T)
  item_sds <- apply(data, 2, sd, na.rm=T)
  
  #Item-total correlations based on chosen deflation-correction
  w <- switch(
    correction,
    "d" = apply(data, 2, d, x=scores),
    "g" = apply(data, 2, g, x=scores),
    "d2" = apply(data, 2, d2, x=scores),
    "g2" = apply(data, 2, g2, x=scores),
    "rpc" = apply(data, 2, DescTools::CorPolychor, x=scores)
  )
  raw.r <- apply(data, 2, cor, x=scores, method="pearson", use="pairwise.complete.obs")
  
  #Standardized first principal component loadings, used for raw coefficients
  pca <- eigen(cor(data, use="pairwise.complete.obs"))
  loadings_pca <- pca$vectors[,1]*sqrt(pca$values[1])
  #Factor loadings
  loadings_fa <- psych::fa(data, fm="ml")$loadings
  
  #Reliability coefficients
  uncorrected_alpha <- k/(k-1) * (1 - (sum(item_sds**2))/(var(scores)))
  uncorrected_theta <- k/(k-1) * (1 - (1)/(sum(loadings_pca**2)))
  uncorrected_omega <- (sum(loadings_fa)**2)/(sum(loadings_fa)**2+sum(1-loadings_fa**2))
  uncorrected_rho <- 1/(1+(1)/(sum((loadings_fa**2)/(1-loadings_fa**2))))
  
  #Deflation-corrected reliability coefficients
  cor_theta <- k/(k-1) * (1 - 1/(sum(w**2)))
  cor_alpha <- k/(k-1) * (1 - (sum(item_sds**2))/(sum(item_sds*w))**2)
  cor_omega <-(sum(w)**2)/(sum(w)**2+sum(1-w**2))
  cor_rho <- 1/(1+(1)/(sum((w**2)/(1-w**2))))
  
  #Additional effect size (PHD or PHG) information. Only if correction is "d" or "g"
  if(correction == "d" | correction == "g"){
    avg_effect_size <- mean(0.5*w+0.5)
    if(correction == "d"){
      interpretation <- as.character(cut(avg_effect_size,
                            breaks = c(0, 0.54, 0.57, 0.65, 0.72, 0.80, 0.91, Inf),
                            labels = c("insignificant", "very small", "small",
                                       "medium", "large", "very large", "huge"),
                            right = FALSE))
    }
    else{
      interpretation <- as.character(cut(avg_effect_size,
                            breaks = c(-Inf, 0.54, 0.57, 0.65, 0.73, 0.81, 0.93, Inf),
                            labels = c("insignificant", "very small", "small",
                                       "medium", "large", "very large", "huge"),
                            right = FALSE))
    }
    return(list(raw_alpha = uncorrected_alpha, raw_theta = uncorrected_theta,
                raw_alpha = uncorrected_omega, raw_alpha = uncorrected_rho,
                dcorrected_alpha = cor_alpha, dcorrected_theta = cor_theta, 
                dcorrected_omega = cor_omega, dcorrected_rho = cor_rho, 
                pearson_correlations =  raw.r, dcorrected_correlations = w,
                avg_effect_size = avg_effect_size, interpretation = interpretation))
  }
  #Regular list-return
  else{
    return(list(raw_alpha = uncorrected_alpha, raw_theta = uncorrected_theta,
                raw_alpha = uncorrected_omega, raw_alpha = uncorrected_rho,
                dcorrected_alpha = cor_alpha, dcorrected_theta = cor_theta, 
                dcorrected_omega = cor_omega, dcorrected_rho = cor_rho, 
                pearson_correlations =  raw.r, dcorrected_correlations = w))
  }
}
